# Supplementary material for: Secondary Metabolites with Antithrombotic and Antioxidant Activities Derived from Cordyceps cicadae
Source: Molecules. 2026 Feb 5;31(3):558. doi: 10.3390/molecules31030558 (PMC12899984; doi:10.3390/molecules31030558)
Supplement: Supplementary file 1 [file molecules-31-00558-s001.zip]

Archive with 1 entries (1 files):
- molecules-4086092-supplementary.pdf
